# Supplementary material for: Survival Analysis in Patients with Lung Cancer and Subsequent Primary Cancer: A Nationwide Cancer Registry Study
Source: J Clin Med. 2022 Oct 8;11(19):5944. doi: 10.3390/jcm11195944 (PMC9571412; doi:10.3390/jcm11195944)
Supplement: Supplementary file 1 [file jcm-11-05944-s001.zip]

Archive with 1 entries (1 files):
- jcm-1933415-supplementary.pdf
